# Supplementary material for: The Symbiotic Bacterial Profile of Laboratory-Reared and Field-Caught Aedes albopictus Mosquitoes from Greece
Source: Microorganisms. 2025 Jun 26;13(7):1486. doi: 10.3390/microorganisms13071486 (PMC12298842; doi:10.3390/microorganisms13071486)
Supplement: Supplementary file 1 [file microorganisms-13-01486-s001.zip]

Archive with 1 entries (1 files):
- microorganisms-3658840-supplementary.pdf
